# Supplementary material for: Parental Assessment of Benefits and of Dangers Determines Children’s Permission to Play Outdoors
Source: Int J Environ Res Public Health. 2022 Sep 12;19(18):11467. doi: 10.3390/ijerph191811467 (PMC9517668; doi:10.3390/ijerph191811467)
Supplement: Supplementary file 1 [file ijerph-19-11467-s001.zip]

Archive with 1 entries (1 files):
- ijerph-1798366-supplementary.pdf
